# Supplementary material for: Trace Elements and Temperature Combined to Regulate Zooplankton Community Structures in Mountain Streams
Source: Biology (Basel). 2025 Feb 11;14(2):183. doi: 10.3390/biology14020183 (PMC11851842; doi:10.3390/biology14020183)
Supplement: Supplementary file 1 [file biology-14-00183-s001.zip]

Archive with 1 entries (1 files):
- biology-3466668-supplementary.pdf
